# Supplementary material for: Puromycin reactivity does not accurately localize translation at the subcellular level
Source: eLife. 2020 Aug 26;9:e60303. doi: 10.7554/eLife.60303 (PMC7490009; doi:10.7554/eLife.60303)
Supplement: Source code 1. [file elife-60303-code1.m.zip]

Archive with 1 entries (1 files):
- scriptMakeTSOutline.m
